# Supplementary material for: Longer Diagnostic Delay and Post-Diagnosis Overall Survival in a Classic-Kaposi-Sarcoma-Predominant Retrospective Cohort
Source: J Clin Med. 2026 May 30;15(11):4243. doi: 10.3390/jcm15114243 (PMC13258345; doi:10.3390/jcm15114243)
Supplement: Supplementary file 1 [file jcm-15-04243-s001.zip]

Archive with 1 entries (1 files):
- jcm-4253736-supplementary.pdf
